# Supplementary material for: Physicochemical and Biological Characterization of rhC1INH Expressed in CHO Cells
Source: Pharmaceuticals (Basel). 2021 Nov 19;14(11):1180. doi: 10.3390/ph14111180 (PMC8621594; doi:10.3390/ph14111180)
Supplement: Supplementary file 1 [file pharmaceuticals-14-01180-s001.zip]

Archive with 1 entries (1 files):
- pharmaceuticals-1438688-supplementary.pdf
